# Supplementary material for: ﻿A key to genera of Dikraneurini from China, with description of a new species of Cornicola Ohara & Hayashi (Hemiptera, Cicadellidae, Typhlocybinae)
Source: Zookeys. 2023 Feb 6;1145:191–200. doi: 10.3897/zookeys.1145.94800 (PMC10208600; doi:10.3897/zookeys.1145.94800)
Supplement: XML Treatment for Cornicola [file zookeys.1145.94800-treatment1.xml]

<!DOCTYPE tp:taxon-treatment
  PUBLIC "-//TaxonX//DTD Taxonomic Treatment Publishing DTD v0 20100105//EN" "tax-treatment-NSO.dtd">
<tp:taxon-treatment xmlns:tp="http://www.plazi.org/taxpub"><tp:treatment-meta><kwd-group><label>Taxon classification</label><kwd>
                <named-content content-type="kingdom">Animalia</named-content>
              </kwd><kwd>
                <named-content content-type="order">Hemiptera</named-content>
              </kwd><kwd>
                <named-content content-type="family">Cicadellidae</named-content>
              </kwd></kwd-group><mixed-citation publication-type="journal"><person-group><name><surname>Xu</surname><given-names>Ye</given-names></name><name><surname>Dietrich</surname><given-names>Christopher H.</given-names></name><name><surname>Qin</surname><given-names>Dao-Zheng</given-names></name></person-group><article-title>﻿A key to genera of <tp:taxon-name><tp:taxon-name-part taxon-name-part-type="tribe">Dikraneurini</tp:taxon-name-part></tp:taxon-name> from China, with description of a new species of <italic><tp:taxon-name><tp:taxon-name-part taxon-name-part-type="genus" reg="Cornicola">Cornicola</tp:taxon-name-part></tp:taxon-name></italic> Ohara &amp; Hayashi (<tp:taxon-name><tp:taxon-name-part taxon-name-part-type="order">Hemiptera</tp:taxon-name-part></tp:taxon-name>, <tp:taxon-name><tp:taxon-name-part taxon-name-part-type="family">Cicadellidae</tp:taxon-name-part></tp:taxon-name>, <tp:taxon-name><tp:taxon-name-part taxon-name-part-type="subfamily">Typhlocybinae</tp:taxon-name-part></tp:taxon-name>)</article-title><source>Zookeys</source><day>06</day><month>02</month><year>2023</year><volume>1145</volume><fpage>191</fpage><lpage>200</lpage><pub-id pub-id-type="doi">10.3897/zookeys.1145.94800</pub-id></mixed-citation></tp:treatment-meta><tp:nomenclature><label>﻿Genus</label><tp:taxon-name>
              <object-id xmlns:xlink="http://www.w3.org/1999/xlink" content-type="arpha" xlink:type="simple">E74BA9D3-CC05-57D0-BEB5-C4C8FFDFA76D</object-id>
              <tp:taxon-name-part taxon-name-part-type="genus" reg="Cornicola">Cornicola</tp:taxon-name-part>
            </tp:taxon-name><tp:taxon-authority>Ohara &amp; Hayashi, 2022</tp:taxon-authority></tp:nomenclature><tp:treatment-sec sec-type="type species" id="SECID0EJHAC"><title>Type species.</title><p><italic><tp:taxon-name><tp:taxon-name-part taxon-name-part-type="genus" reg="Cornicola">Cornicola</tp:taxon-name-part><tp:taxon-name-part taxon-name-part-type="species" reg="mizuki">mizuki</tp:taxon-name-part></tp:taxon-name></italic> Ohara &amp; Hayashi, 2022, by original designation.</p></tp:treatment-sec><tp:treatment-sec sec-type="diagnosis" id="SECID0E1HAC"><title>Diagnosis.</title><p><italic><tp:taxon-name><tp:taxon-name-part taxon-name-part-type="genus" reg="Cornicola">Cornicola</tp:taxon-name-part></tp:taxon-name></italic> is easily distinguishable from all other known <tp:taxon-name><tp:taxon-name-part taxon-name-part-type="subfamily">Typhlocybinae</tp:taxon-name-part></tp:taxon-name> in having the following combination of characters: (1) crown of head much narrower than pronotum and strongly elevated above anterior margin of pronotum (Figs <xref ref-type="fig" rid="F1">3</xref>, <xref ref-type="fig" rid="F1">6</xref>); (2) forewing with vein R2 and RM arising from r cell and MCu from m cell (Fig. <xref ref-type="fig" rid="F1">9</xref>); (3) hind wing with submarginal vein obsolete along costal margin and anal vein branched (Fig. <xref ref-type="fig" rid="F1">10</xref>); (4) male pygofer with dorsal margin almost straight, with short preapical fingerlike process, folded mesad subapically, ventral appendage absent (Figs <xref ref-type="fig" rid="F2">16</xref>, <xref ref-type="fig" rid="F2">17</xref>); and (5) subgenital plates fused in proximal 1/3, with lateral macrosetal row (Fig. <xref ref-type="fig" rid="F2">19</xref>).</p><fig id="F1" position="float" orientation="portrait"><object-id xmlns:xlink="http://www.w3.org/1999/xlink" content-type="doi" xlink:type="simple">10.3897/zookeys.1145.94800.figures1-15</object-id><object-id xmlns:xlink="http://www.w3.org/1999/xlink" content-type="arpha" xlink:type="simple">60B2EA3B-68BD-552A-BF62-27AE7FDA4E2F</object-id><label>Figures 1–15.</label><caption><p><italic><tp:taxon-name><tp:taxon-name-part taxon-name-part-type="genus" reg="Cornicola">Cornicola</tp:taxon-name-part><tp:taxon-name-part taxon-name-part-type="species" reg="maculatus">maculatus</tp:taxon-name-part></tp:taxon-name></italic> Xu, Dietrich &amp; Qin sp. nov. <bold>1, 2</bold> Adults showing different body coloration <bold>3</bold> female adult, dorsal view <bold>4</bold> female adult, left lateral view <bold>5, 8</bold> face <bold>6</bold> male adult (abdomen removed), dorsal view <bold>7</bold> male adult (abdomen removed), left lateral view <bold>9</bold> forewing <bold>10</bold> hind wing <bold>11</bold> left femur and base of tibia, anterior view <bold>12</bold> left middle femur, anterior view <bold>13</bold> left hind femur apex and base of tibia, anterior view <bold>14</bold> distal part of hind tibia and tarsus, anterior view <bold>15</bold> sternal apodemes.</p></caption><graphic xmlns:xlink="http://www.w3.org/1999/xlink" xlink:href="zookeys-1145-191_article-94800__-g001.jpg" position="float" orientation="portrait" xlink:type="simple" id="oo_806135.jpg"><uri content-type="original_file" xlink:type="simple">https://binary.pensoft.net/fig/806135</uri></graphic></fig></tp:treatment-sec><tp:treatment-sec sec-type="notes" id="SECID0E1KAC"><title>Notes.</title><p><xref ref-type="bibr" rid="B30">Ohara and Hayashi (2022)</xref> recognized that <italic><tp:taxon-name><tp:taxon-name-part taxon-name-part-type="genus" reg="Cornicola">Cornicola</tp:taxon-name-part></tp:taxon-name></italic> is related to <italic><tp:taxon-name><tp:taxon-name-part taxon-name-part-type="genus" reg="Igutettix">Igutettix</tp:taxon-name-part></tp:taxon-name></italic> Matsumura, 1932 and therefore placed the genus in <tp:taxon-name><tp:taxon-name-part taxon-name-part-type="tribe">Dikraneurini</tp:taxon-name-part></tp:taxon-name>; and also compared the genus to <italic><tp:taxon-name><tp:taxon-name-part taxon-name-part-type="genus" reg="Vilbasteana">Vilbasteana</tp:taxon-name-part></tp:taxon-name></italic> Anufriev, 1970, <italic><tp:taxon-name><tp:taxon-name-part taxon-name-part-type="genus" reg="Koreoneura">Koreoneura</tp:taxon-name-part></tp:taxon-name></italic> Hossain &amp; Kwon, 2021 and <italic><tp:taxon-name><tp:taxon-name-part taxon-name-part-type="genus" reg="Sweta">Sweta</tp:taxon-name-part></tp:taxon-name></italic> Viraktamath &amp; Dietrich, 2011. However, the hind wing venation of <italic><tp:taxon-name><tp:taxon-name-part taxon-name-part-type="genus" reg="Cornicola">Cornicola</tp:taxon-name-part></tp:taxon-name></italic> differs from the above-mentioned genera and instead resembles that of the Southeast Asian dikraneurine genera <italic><tp:taxon-name><tp:taxon-name-part taxon-name-part-type="genus" reg="Rakta">Rakta</tp:taxon-name-part></tp:taxon-name></italic> Dietrich, 2013 and <italic><tp:taxon-name><tp:taxon-name-part taxon-name-part-type="genus" reg="Albodikra">Albodikra</tp:taxon-name-part></tp:taxon-name></italic> Dietrich, 2013 in having the submarginal vein obsolete or reduced apically along the costal margin of the hind wing (Fig. <xref ref-type="fig" rid="F1">10</xref>; fig. 2b, d in <xref ref-type="bibr" rid="B8">Dietrich 2013</xref>) and thus resembling that of <tp:taxon-name><tp:taxon-name-part taxon-name-part-type="tribe">Empoascini</tp:taxon-name-part></tp:taxon-name>. <italic><tp:taxon-name><tp:taxon-name-part taxon-name-part-type="genus" reg="Cornicola">Cornicola</tp:taxon-name-part></tp:taxon-name></italic> differs from these two genera in having an anteclypeus only slightly convex in both sexes (Figs <xref ref-type="fig" rid="F1">5</xref>, <xref ref-type="fig" rid="F1">8</xref>) (strongly swollen and broad in males of <italic><tp:taxon-name><tp:taxon-name-part taxon-name-part-type="genus" reg="Rakta">Rakta</tp:taxon-name-part></tp:taxon-name></italic> and <italic><tp:taxon-name><tp:taxon-name-part taxon-name-part-type="genus" reg="Albodikra">Albodikra</tp:taxon-name-part></tp:taxon-name></italic>). Despite a strong resemblance of the hind wing venation of the new genus to the common pattern in <tp:taxon-name><tp:taxon-name-part taxon-name-part-type="tribe">Empoascini</tp:taxon-name-part></tp:taxon-name> and some additional similarities in the male genitalia (e.g., elongate style), <italic><tp:taxon-name><tp:taxon-name-part taxon-name-part-type="genus" reg="Cornicola">Cornicola</tp:taxon-name-part></tp:taxon-name></italic> is clearly more closely related to <tp:taxon-name><tp:taxon-name-part taxon-name-part-type="tribe">Dikraneurini</tp:taxon-name-part></tp:taxon-name> and may represent a transitional form between <tp:taxon-name><tp:taxon-name-part taxon-name-part-type="tribe">Dikraneurini</tp:taxon-name-part></tp:taxon-name> and <tp:taxon-name><tp:taxon-name-part taxon-name-part-type="tribe">Empoascini</tp:taxon-name-part></tp:taxon-name>.</p><fig id="F2" position="float" orientation="portrait"><object-id xmlns:xlink="http://www.w3.org/1999/xlink" content-type="doi" xlink:type="simple">10.3897/zookeys.1145.94800.figures16-24</object-id><object-id xmlns:xlink="http://www.w3.org/1999/xlink" content-type="arpha" xlink:type="simple">80208D92-83A0-58ED-A1B4-FC2CE7BCE422</object-id><label>Figures 16–24.</label><caption><p><italic><tp:taxon-name><tp:taxon-name-part taxon-name-part-type="genus" reg="Cornicola">Cornicola</tp:taxon-name-part><tp:taxon-name-part taxon-name-part-type="species" reg="maculatus">maculatus</tp:taxon-name-part></tp:taxon-name></italic> Xu, Dietrich &amp; Qin sp. nov. <bold>16</bold> male genital capsule, left lateral view <bold>17</bold> male pygofer, dorsal view <bold>18</bold> anal tube, left lateral view <bold>19</bold> subgenital plates <bold>20</bold> connective, lateral view <bold>21</bold> connective, dorsal view <bold>22</bold> style <bold>23</bold> aedeagus, left lateral view <bold>24</bold> aedeagus, ventral view.</p></caption><graphic xmlns:xlink="http://www.w3.org/1999/xlink" xlink:href="zookeys-1145-191_article-94800__-g002.jpg" position="float" orientation="portrait" xlink:type="simple" id="oo_806136.jpg"><uri content-type="original_file" xlink:type="simple">https://binary.pensoft.net/fig/806136</uri></graphic></fig></tp:treatment-sec><tp:treatment-sec sec-type="distribution" id="SECID0ERAAE"><title>Distribution.</title><p>Japan (Hokkaido, Honshu, Shikoku) and China (Chongqing).</p></tp:treatment-sec><ref-list><ref id="B30"><mixed-citation xmlns:xlink="http://www.w3.org/1999/xlink" xlink:type="simple"><person-group><name name-style="western"><surname>Ohara</surname><given-names>N</given-names></name><name name-style="western"><surname>Hayashi</surname><given-names>M</given-names></name></person-group> (<year>2022</year>) <article-title>Recognition of the genera <italic><tp:taxon-name><tp:taxon-name-part taxon-name-part-type="genus">Igutettix</tp:taxon-name-part></tp:taxon-name></italic> Matsumura and <italic><tp:taxon-name><tp:taxon-name-part taxon-name-part-type="genus">Vilbasteana</tp:taxon-name-part></tp:taxon-name></italic> Anufriev (<tp:taxon-name><tp:taxon-name-part taxon-name-part-type="order">Hemiptera</tp:taxon-name-part></tp:taxon-name>: <tp:taxon-name><tp:taxon-name-part taxon-name-part-type="family">Cicadellidae</tp:taxon-name-part></tp:taxon-name>: <tp:taxon-name><tp:taxon-name-part taxon-name-part-type="subfamily">Typhlocybinae</tp:taxon-name-part></tp:taxon-name>), with discovery of a new related genus from Japan.</article-title><source>Zootaxa</source><volume>5125</volume>(<issue>1</issue>): <fpage>063</fpage>–<lpage>074</lpage>. <ext-link xlink:type="simple" ext-link-type="doi" xlink:href="10.11646/zootaxa.5125.1.4">https://doi.org/10.11646/zootaxa.5125.1.4</ext-link></mixed-citation></ref><ref id="B8"><mixed-citation xmlns:xlink="http://www.w3.org/1999/xlink" xlink:type="simple"><person-group><name name-style="western"><surname>Dietrich</surname><given-names>CH</given-names></name></person-group> (<year>2013</year>) <article-title>Two new genera of <tp:taxon-name><tp:taxon-name-part taxon-name-part-type="tribe">Dikraneurini</tp:taxon-name-part></tp:taxon-name> (<tp:taxon-name><tp:taxon-name-part taxon-name-part-type="order">Hemiptera</tp:taxon-name-part></tp:taxon-name>: <tp:taxon-name><tp:taxon-name-part taxon-name-part-type="family">Cicadellidae</tp:taxon-name-part></tp:taxon-name>: <tp:taxon-name><tp:taxon-name-part taxon-name-part-type="subfamily">Typhlocybinae</tp:taxon-name-part></tp:taxon-name>) from Thailand with unusual hind wing venation.</article-title><source>Entomotaxonomia</source><volume>35</volume>(<issue>2</issue>): <fpage>138</fpage>–<lpage>145</lpage>.</mixed-citation></ref></ref-list></tp:taxon-treatment>
