# Supplementary material for: ﻿A key to genera of Dikraneurini from China, with description of a new species of Cornicola Ohara & Hayashi (Hemiptera, Cicadellidae, Typhlocybinae)
Source: Zookeys. 2023 Feb 6;1145:191–200. doi: 10.3897/zookeys.1145.94800 (PMC10208600; doi:10.3897/zookeys.1145.94800)
Supplement: XML Treatment for Cornicola maculatus [file zookeys.1145.94800-treatment2.xml]

<!DOCTYPE tp:taxon-treatment
  PUBLIC "-//TaxonX//DTD Taxonomic Treatment Publishing DTD v0 20100105//EN" "tax-treatment-NSO.dtd">
<tp:taxon-treatment xmlns:tp="http://www.plazi.org/taxpub"><tp:treatment-meta><kwd-group><label>Taxon classification</label><kwd>
                <named-content content-type="kingdom">Animalia</named-content>
              </kwd><kwd>
                <named-content content-type="order">Hemiptera</named-content>
              </kwd><kwd>
                <named-content content-type="family">Cicadellidae</named-content>
              </kwd></kwd-group><mixed-citation publication-type="journal"><person-group><name><surname>Xu</surname><given-names>Ye</given-names></name><name><surname>Dietrich</surname><given-names>Christopher H.</given-names></name><name><surname>Qin</surname><given-names>Dao-Zheng</given-names></name></person-group><article-title>﻿A key to genera of <tp:taxon-name><tp:taxon-name-part taxon-name-part-type="tribe">Dikraneurini</tp:taxon-name-part></tp:taxon-name> from China, with description of a new species of <italic><tp:taxon-name><tp:taxon-name-part taxon-name-part-type="genus" reg="Cornicola">Cornicola</tp:taxon-name-part></tp:taxon-name></italic> Ohara &amp; Hayashi (<tp:taxon-name><tp:taxon-name-part taxon-name-part-type="order">Hemiptera</tp:taxon-name-part></tp:taxon-name>, <tp:taxon-name><tp:taxon-name-part taxon-name-part-type="family">Cicadellidae</tp:taxon-name-part></tp:taxon-name>, <tp:taxon-name><tp:taxon-name-part taxon-name-part-type="subfamily">Typhlocybinae</tp:taxon-name-part></tp:taxon-name>)</article-title><source>Zookeys</source><day>06</day><month>02</month><year>2023</year><volume>1145</volume><fpage>191</fpage><lpage>200</lpage><pub-id pub-id-type="doi">10.3897/zookeys.1145.94800</pub-id></mixed-citation></tp:treatment-meta><tp:nomenclature><label>﻿</label><tp:taxon-name>
              <object-id xmlns:xlink="http://www.w3.org/1999/xlink" content-type="arpha" xlink:type="simple">645922AE-6AF9-50AA-A8AA-E0F474EF158E</object-id>
              <tp:taxon-name-part taxon-name-part-type="genus" reg="Cornicola">Cornicola</tp:taxon-name-part>
              <tp:taxon-name-part taxon-name-part-type="species" reg="maculatus">maculatus</tp:taxon-name-part>
              <object-id xmlns:xlink="http://www.w3.org/1999/xlink" content-type="zoobank" xlink:type="simple">https://zoobank.org/8BADF99F-7AA7-45AA-B06D-484E0D6565D0</object-id>
            </tp:taxon-name><tp:taxon-authority>Xu, Dietrich &amp; Qin</tp:taxon-authority><tp:taxon-status xmlns:xlink="http://www.w3.org/1999/xlink" xlink:type="simple">sp. nov.</tp:taxon-status><xref ref-type="fig" rid="F1">Figs 1–15</xref><xref ref-type="fig" rid="F2">, 16–24</xref></tp:nomenclature><tp:treatment-sec sec-type="type material" id="SECID0E2EAE"><title>Type materials.</title><p><bold><italic>Holotype</italic>.</bold> ♂ (<named-content xmlns:xlink="http://www.w3.org/1999/xlink" content-type="dwc:institutional_code" xlink:title="Illinois Natural History Survey" xlink:href="http://grbio.org/institution/illinois-natural-history-survey" xlink:type="simple">INHS</named-content>) S.W. China, Chongqing Jinyan Shan, <named-content xmlns:xlink="http://www.w3.org/1999/xlink" content-type="dwc:verbatimCoordinates" xlink:type="simple"><named-content content-type="geo-json" specific-use="{&#34;type&#34;:&#34;Point&#34;,&#34;coordinates&#34;:[106.376380,29.829630]}" id="NCID0ENFAE" xlink:type="simple">29.829630°N, 106.376380°E</named-content></named-content>, 872 m, 10 Sep. 2016, CH Dietrich, sweep roadside, CN-16-08. <bold><italic>Paratypes</italic>.</bold> 4♂5♀(<named-content xmlns:xlink="http://www.w3.org/1999/xlink" content-type="dwc:institutional_code" xlink:title="Illinois Natural History Survey" xlink:href="http://grbio.org/institution/illinois-natural-history-survey" xlink:type="simple">INHS</named-content>) same data as holotype.</p></tp:treatment-sec><tp:treatment-sec sec-type="description" id="SECID0E1FAE"><title>Description.</title><p>Body length: male 3.1–3.5 mm, female 3.2–3.5 mm.</p><p>Adults of this species are polymorphic with two color forms, one being mostly white (Figs <xref ref-type="fig" rid="F1">6</xref>, <xref ref-type="fig" rid="F1">7</xref>) and other with extensive reddish-brown coloration (Figs <xref ref-type="fig" rid="F1">3</xref>, <xref ref-type="fig" rid="F1">4</xref>) in both males and females (Figs <xref ref-type="fig" rid="F1">1–8</xref>). Reddish-brown morph (Figs <xref ref-type="fig" rid="F1">1</xref>, <xref ref-type="fig" rid="F1">3–5</xref>): Crown beige, with two small black oval patches and two irregular whitish patches surrounding dark red coronal suture, frontoclypeus with lateral dark brown band in lower half extending to base of antenna, lorum orange to dark (Figs <xref ref-type="fig" rid="F1">1</xref>, <xref ref-type="fig" rid="F1">3</xref>, <xref ref-type="fig" rid="F1">5</xref>). Eyes dark, ocelli irregularity with whitish spots (Figs <xref ref-type="fig" rid="F1">1</xref>, <xref ref-type="fig" rid="F1">3–5</xref>). Pronotum mostly orange red, with two small oval patches behind eyes, mesonotum with suborbicular spots, otherwise whitish except heart-shaped black patch medially in scutellum (Figs <xref ref-type="fig" rid="F1">1</xref>, <xref ref-type="fig" rid="F1">3–5</xref>). Forewing orange to reddish, veins brown; hind wing hyaline, veins white (Figs <xref ref-type="fig" rid="F1">1</xref>, <xref ref-type="fig" rid="F1">3</xref>, <xref ref-type="fig" rid="F1">4</xref>, <xref ref-type="fig" rid="F1">9</xref>). Front and middle legs almost hyaline, whitish except tarsus brown, hind legs brown (Fig. <xref ref-type="fig" rid="F1">1</xref>). White morph (Figs <xref ref-type="fig" rid="F1">2</xref>, <xref ref-type="fig" rid="F1">6–8</xref>): white overall with black spots and maculate, as in reddish-brown morph.</p><p>Basal sternal abdominal apodemes parallel sided, reaching end of segment IV (Fig. <xref ref-type="fig" rid="F1">15</xref>). Male pygofer almost triangular in lateral view, dorsal margin with fingerlike process arising near distal third of dorsal margin and extended posterad, not reaching apex; distal lobe bearing 6 or 7 microsetae, ventral margin with 8 or 9 feeble microsetae, dorsal bridge occupying more than one-third length of pygofer (Figs <xref ref-type="fig" rid="F2">16</xref>, <xref ref-type="fig" rid="F2">17</xref>). Anal tube gradually narrowed apically (Fig. <xref ref-type="fig" rid="F2">18</xref>). Subgenital plate longer than pygofer lobe in lateral view, broad basally, fused in basal two-thirds, tapered distally, apex rounded and strongly narrowing, with sparse scattered microsetae, 6–8 macrosetae arranged in single row along each dorsolateral margin near midlength (Fig. <xref ref-type="fig" rid="F2">19</xref>). Connective widest medially with subapical angular projection in lateral view, apical margin emarginate medially (Figs <xref ref-type="fig" rid="F2">20</xref>, <xref ref-type="fig" rid="F2">21</xref>). Style apodeme much shorter than apophysis, preapical lobe absent, without conspicuous setae, slightly broadened preapically, apex smooth, slightly broadened then tapered to hooklike tip, curved laterad (Fig. <xref ref-type="fig" rid="F2">22</xref>). Aedeagus with shaft broad at base, narrowed near middle and with broad dorsal distal lobe in lateral view; pair of slender distal processes extended laterad from adjacent gonopore, each with short dorsomedially directed spine and elbow-like bend near midlength with distal part curved dorsomesad in posterior view and anterodorsad in lateral view (Figs <xref ref-type="fig" rid="F2">23</xref>, <xref ref-type="fig" rid="F2">24</xref>).</p></tp:treatment-sec><tp:treatment-sec sec-type="notes" id="SECID0E6JAE"><title>Notes.</title><p>This new species differs from <italic><tp:taxon-name><tp:taxon-name-part taxon-name-part-type="genus" reg="Cornicola">Cornicola</tp:taxon-name-part><tp:taxon-name-part taxon-name-part-type="species" reg="mizuki">mizuki</tp:taxon-name-part></tp:taxon-name></italic> by the characters noted in the key.</p></tp:treatment-sec><tp:treatment-sec sec-type="distribution" id="SECID0EQKAE"><title>Distribution.</title><p>China (Chongqing).</p></tp:treatment-sec><tp:treatment-sec sec-type="etymology" id="SECID0EVKAE"><title>Etymology.</title><p>The species name is derived from the Latin words ‘<italic>maculatus</italic>’, referring to the black spots on the crown and thorax.</p></tp:treatment-sec><tp:treatment-sec><!--Section generated to contain objects referenced in tp:taxon-treatment.--><fig id="F1" position="float" orientation="portrait"><object-id xmlns:xlink="http://www.w3.org/1999/xlink" content-type="doi" xlink:type="simple">10.3897/zookeys.1145.94800.figures1-15</object-id><object-id xmlns:xlink="http://www.w3.org/1999/xlink" content-type="arpha" xlink:type="simple">60B2EA3B-68BD-552A-BF62-27AE7FDA4E2F</object-id><label>Figures 1–15.</label><caption><p><italic><tp:taxon-name><tp:taxon-name-part taxon-name-part-type="genus" reg="Cornicola">Cornicola</tp:taxon-name-part><tp:taxon-name-part taxon-name-part-type="species" reg="maculatus">maculatus</tp:taxon-name-part></tp:taxon-name></italic> Xu, Dietrich &amp; Qin sp. nov. <bold>1, 2</bold> Adults showing different body coloration <bold>3</bold> female adult, dorsal view <bold>4</bold> female adult, left lateral view <bold>5, 8</bold> face <bold>6</bold> male adult (abdomen removed), dorsal view <bold>7</bold> male adult (abdomen removed), left lateral view <bold>9</bold> forewing <bold>10</bold> hind wing <bold>11</bold> left femur and base of tibia, anterior view <bold>12</bold> left middle femur, anterior view <bold>13</bold> left hind femur apex and base of tibia, anterior view <bold>14</bold> distal part of hind tibia and tarsus, anterior view <bold>15</bold> sternal apodemes.</p></caption><graphic xmlns:xlink="http://www.w3.org/1999/xlink" xlink:href="zookeys-1145-191_article-94800__-g001.jpg" position="float" orientation="portrait" xlink:type="simple" id="oo_806135.jpg"><uri content-type="original_file" xlink:type="simple">https://binary.pensoft.net/fig/806135</uri></graphic></fig><fig id="F2" position="float" orientation="portrait"><object-id xmlns:xlink="http://www.w3.org/1999/xlink" content-type="doi" xlink:type="simple">10.3897/zookeys.1145.94800.figures16-24</object-id><object-id xmlns:xlink="http://www.w3.org/1999/xlink" content-type="arpha" xlink:type="simple">80208D92-83A0-58ED-A1B4-FC2CE7BCE422</object-id><label>Figures 16–24.</label><caption><p><italic><tp:taxon-name><tp:taxon-name-part taxon-name-part-type="genus" reg="Cornicola">Cornicola</tp:taxon-name-part><tp:taxon-name-part taxon-name-part-type="species" reg="maculatus">maculatus</tp:taxon-name-part></tp:taxon-name></italic> Xu, Dietrich &amp; Qin sp. nov. <bold>16</bold> male genital capsule, left lateral view <bold>17</bold> male pygofer, dorsal view <bold>18</bold> anal tube, left lateral view <bold>19</bold> subgenital plates <bold>20</bold> connective, lateral view <bold>21</bold> connective, dorsal view <bold>22</bold> style <bold>23</bold> aedeagus, left lateral view <bold>24</bold> aedeagus, ventral view.</p></caption><graphic xmlns:xlink="http://www.w3.org/1999/xlink" xlink:href="zookeys-1145-191_article-94800__-g002.jpg" position="float" orientation="portrait" xlink:type="simple" id="oo_806136.jpg"><uri content-type="original_file" xlink:type="simple">https://binary.pensoft.net/fig/806136</uri></graphic></fig></tp:treatment-sec></tp:taxon-treatment>
